# Supplementary material for: Remodelin treatment reshapes inflammation-related transcriptomic signatures in experimental thalamic hemorrhage
Source: Front Genet. 2026 Jul 7;17:1874675. doi: 10.3389/fgene.2026.1874675 (PMC13384434; doi:10.3389/fgene.2026.1874675)
Supplement: Supplementary file 1 [file Table1.xlsx]

## Sheet: Table S1
Supplementary Table S1. Full list of RNA-seq-derived Remodelin-reversed DEGs and Remodelin-reversed DE-IRGs
This table contains 42 entries: 33 Remodelin-reversed DEGs plus 9 overlapping Remodelin-reversed DE-IRGs. The new 'category', 'IRG_status', and 'table_section' columns distinguish the two parts of the table.
gene	category	IRG_status	table_section	log2FC_Model_vs_Control	p_Model_vs_Control	padj_Model_vs_Control	log2FC_Intervention_vs_Model	p_Intervention_vs_Model	padj_Intervention_vs_Model	sig_Model_vs_Control	sig_Intervention_vs_Model	DEG_pattern	reversed_type
LOC115488769	Remodelin-reversed DEG (non-IRG)	Non-IRG	Reviewer-requested 33 Remodelin-reversed DEGs	1.66464	0.00163558	0.999858	-2.10705	0.000147397	0.166788	TRUE	TRUE	Model-up / Remodelin-down	Model-up / Remodelin-down
Gm10155	Remodelin-reversed DEG (non-IRG)	Non-IRG	Reviewer-requested 33 Remodelin-reversed DEGs	-1.90352	0.00131124	0.890243	2.04196	0.000590939	0.364735	TRUE	TRUE	Model-down / Remodelin-up	Model-down / Remodelin-up
Gm26803	Remodelin-reversed DEG (non-IRG)	Non-IRG	Reviewer-requested 33 Remodelin-reversed DEGs	0.966135	0.00688343	0.999858	-1.24089	0.000812922	0.398311	TRUE	TRUE	Model-up / Remodelin-down	Model-up / Remodelin-down
Gm46277	Remodelin-reversed DEG (non-IRG)	Non-IRG	Reviewer-requested 33 Remodelin-reversed DEGs	1.55269	0.00647096	0.999858	-1.7877	0.0021808	0.572746	TRUE	TRUE	Model-up / Remodelin-down	Model-up / Remodelin-down
Gm33457	Remodelin-reversed DEG (non-IRG)	Non-IRG	Reviewer-requested 33 Remodelin-reversed DEGs	-1.94555	0.000738477	0.752064	1.56185	0.00883817	0.93314	TRUE	TRUE	Model-down / Remodelin-up	Model-down / Remodelin-up
LOC118567348	Remodelin-reversed DEG (non-IRG)	Non-IRG	Reviewer-requested 33 Remodelin-reversed DEGs	1.64758	0.00467589	0.999858	-1.64505	0.00496376	0.815338	TRUE	TRUE	Model-up / Remodelin-down	Model-up / Remodelin-down
Rn7sk	Remodelin-reversed DEG (non-IRG)	Non-IRG	Reviewer-requested 33 Remodelin-reversed DEGs	1.06048	0.010027	0.999858	-1.46416	0.000402016	0.292438	TRUE	TRUE	Model-up / Remodelin-down	Model-up / Remodelin-down
Gm34321	Remodelin-reversed DEG (non-IRG)	Non-IRG	Reviewer-requested 33 Remodelin-reversed DEGs	1.98893	0.0032102	0.999858	-1.78843	0.00842602	0.912878	TRUE	TRUE	Model-up / Remodelin-down	Model-up / Remodelin-down
Mgl2	Remodelin-reversed DEG (non-IRG)	Non-IRG	Reviewer-requested 33 Remodelin-reversed DEGs	-1.08193	0.0111984	0.999858	1.40722	0.00100466	0.41917	TRUE	TRUE	Model-down / Remodelin-up	Model-down / Remodelin-up
Gm35002	Remodelin-reversed DEG (non-IRG)	Non-IRG	Reviewer-requested 33 Remodelin-reversed DEGs	0.888299	0.0122125	0.999858	-1.57452	2.80967e-05	0.114455	TRUE	TRUE	Model-up / Remodelin-down	Model-up / Remodelin-down
Gm5869	Remodelin-reversed DEG (non-IRG)	Non-IRG	Reviewer-requested 33 Remodelin-reversed DEGs	-1.59369	0.000368971	0.578093	1.16434	0.0120332	0.99663	TRUE	TRUE	Model-down / Remodelin-up	Model-down / Remodelin-up
Gm52129	Remodelin-reversed DEG (non-IRG)	Non-IRG	Reviewer-requested 33 Remodelin-reversed DEGs	0.687474	0.0133927	0.999858	-0.954391	0.00101752	0.41917	TRUE	TRUE	Model-up / Remodelin-down	Model-up / Remodelin-down
Gm15521	Remodelin-reversed DEG (non-IRG)	Non-IRG	Reviewer-requested 33 Remodelin-reversed DEGs	1.28163	0.0156129	0.999858	-2.0886	0.000132793	0.166788	TRUE	TRUE	Model-up / Remodelin-down	Model-up / Remodelin-down
Rpl10-ps1	Remodelin-reversed DEG (non-IRG)	Non-IRG	Reviewer-requested 33 Remodelin-reversed DEGs	-2.15965	1.52069e-05	0.0718978	1.28061	0.0158602	0.99663	TRUE	TRUE	Model-down / Remodelin-up	Model-down / Remodelin-up
Gm40537	Remodelin-reversed DEG (non-IRG)	Non-IRG	Reviewer-requested 33 Remodelin-reversed DEGs	1.99733	0.00667627	0.999858	-1.90401	0.0106835	0.981098	TRUE	TRUE	Model-up / Remodelin-down	Model-up / Remodelin-down
Agrp	Remodelin-reversed DEG (non-IRG)	Non-IRG	Reviewer-requested 33 Remodelin-reversed DEGs	-2.46525	0.00609568	0.999858	2.26429	0.0118922	0.99663	TRUE	TRUE	Model-down / Remodelin-up	Model-down / Remodelin-up
Gm52128	Remodelin-reversed DEG (non-IRG)	Non-IRG	Reviewer-requested 33 Remodelin-reversed DEGs	2.02557	0.0209631	0.999858	-2.57846	0.00520822	0.81748	TRUE	TRUE	Model-up / Remodelin-down	Model-up / Remodelin-down
Gm52189	Remodelin-reversed DEG (non-IRG)	Non-IRG	Reviewer-requested 33 Remodelin-reversed DEGs	-0.887965	0.026907	0.999858	1.44183	0.000309724	0.280518	TRUE	TRUE	Model-down / Remodelin-up	Model-down / Remodelin-up
LOC118567719	Remodelin-reversed DEG (non-IRG)	Non-IRG	Reviewer-requested 33 Remodelin-reversed DEGs	1.57159	0.0174049	0.999858	-1.71867	0.010516	0.981098	TRUE	TRUE	Model-up / Remodelin-down	Model-up / Remodelin-down
LOC118568130	Remodelin-reversed DEG (non-IRG)	Non-IRG	Reviewer-requested 33 Remodelin-reversed DEGs	1.50525	0.0222643	0.999858	-1.90835	0.00664805	0.857009	TRUE	TRUE	Model-up / Remodelin-down	Model-up / Remodelin-down
Gm12827	Remodelin-reversed DEG (non-IRG)	Non-IRG	Reviewer-requested 33 Remodelin-reversed DEGs	-1.79577	0.0315148	0.999858	2.77275	0.00080979	0.398311	TRUE	TRUE	Model-down / Remodelin-up	Model-down / Remodelin-up
Gm5880	Remodelin-reversed DEG (non-IRG)	Non-IRG	Reviewer-requested 33 Remodelin-reversed DEGs	-0.580754	0.0250757	0.999858	0.698006	0.00769649	0.911669	TRUE	TRUE	Model-down / Remodelin-up	Model-down / Remodelin-up
Gm46122	Remodelin-reversed DEG (non-IRG)	Non-IRG	Reviewer-requested 33 Remodelin-reversed DEGs	-0.91638	0.0258573	0.999858	1.09239	0.00888238	0.93314	TRUE	TRUE	Model-down / Remodelin-up	Model-down / Remodelin-up
Gm14002	Remodelin-reversed DEG (non-IRG)	Non-IRG	Reviewer-requested 33 Remodelin-reversed DEGs	-2.6005	0.0276569	0.999858	3.16442	0.00719204	0.904243	TRUE	TRUE	Model-down / Remodelin-up	Model-down / Remodelin-up
Pgam1-ps1	Remodelin-reversed DEG (non-IRG)	Non-IRG	Reviewer-requested 33 Remodelin-reversed DEGs	-1.31666	0.0151689	0.999858	1.25859	0.0217891	0.99663	TRUE	TRUE	Model-down / Remodelin-up	Model-down / Remodelin-up
Rps12-ps4	Remodelin-reversed DEG (non-IRG)	Non-IRG	Reviewer-requested 33 Remodelin-reversed DEGs	-0.837242	0.00434175	0.999858	0.605445	0.0413487	0.99663	TRUE	TRUE	Model-down / Remodelin-up	Model-down / Remodelin-up
LOC115487471	Remodelin-reversed DEG (non-IRG)	Non-IRG	Reviewer-requested 33 Remodelin-reversed DEGs	0.989839	0.0479196	0.999858	-1.71558	0.000789247	0.398311	TRUE	TRUE	Model-up / Remodelin-down	Model-up / Remodelin-down
Gm33449	Remodelin-reversed DEG (non-IRG)	Non-IRG	Reviewer-requested 33 Remodelin-reversed DEGs	1.04359	0.0495919	0.999858	-2.01927	0.000693669	0.390146	TRUE	TRUE	Model-up / Remodelin-down	Model-up / Remodelin-down
Gm6368	Remodelin-reversed DEG (non-IRG)	Non-IRG	Reviewer-requested 33 Remodelin-reversed DEGs	-1.13548	0.0224929	0.999858	1.095	0.0303645	0.99663	TRUE	TRUE	Model-down / Remodelin-up	Model-down / Remodelin-up
Gm11914	Remodelin-reversed DEG (non-IRG)	Non-IRG	Reviewer-requested 33 Remodelin-reversed DEGs	-0.867834	0.0125112	0.999858	0.719345	0.0438122	0.99663	TRUE	TRUE	Model-down / Remodelin-up	Model-down / Remodelin-up
Gm26747	Remodelin-reversed DEG (non-IRG)	Non-IRG	Reviewer-requested 33 Remodelin-reversed DEGs	0.579792	0.0274736	0.999858	-0.581008	0.0300984	0.99663	TRUE	TRUE	Model-up / Remodelin-down	Model-up / Remodelin-down
Gm42339	Remodelin-reversed DEG (non-IRG)	Non-IRG	Reviewer-requested 33 Remodelin-reversed DEGs	1.47078	0.0375461	0.999858	-1.49842	0.0351211	0.99663	TRUE	TRUE	Model-up / Remodelin-down	Model-up / Remodelin-down
Rps6-ps1	Remodelin-reversed DEG (non-IRG)	Non-IRG	Reviewer-requested 33 Remodelin-reversed DEGs	-0.740892	0.042178	0.999858	0.759439	0.0415281	0.99663	TRUE	TRUE	Model-down / Remodelin-up	Model-down / Remodelin-up
Cxcl1	Remodelin-reversed DE-IRG (IRG-overlap)	IRG	Additional 9 Remodelin-reversed DE-IRGs	5.98913	1.76497e-05	0.0718978	-2.45688	1.84211e-06	0.01876	TRUE	TRUE	Model-up / Remodelin-down	Model-up / Remodelin-down
Ccl2	Remodelin-reversed DE-IRG (IRG-overlap)	IRG	Additional 9 Remodelin-reversed DE-IRGs	2.26474	0.00041063	0.597409	-2.58899	5.5964e-05	0.166788	TRUE	TRUE	Model-up / Remodelin-down	Model-up / Remodelin-down
Pomc	Remodelin-reversed DE-IRG (IRG-overlap)	IRG	Additional 9 Remodelin-reversed DE-IRGs	-2.54942	0.00603673	0.999858	2.82202	0.00237112	0.581867	TRUE	TRUE	Model-down / Remodelin-up	Model-down / Remodelin-up
Masp2	Remodelin-reversed DE-IRG (IRG-overlap)	IRG	Additional 9 Remodelin-reversed DE-IRGs	-1.29899	0.00122604	0.890243	1.04034	0.0123599	0.99663	TRUE	TRUE	Model-down / Remodelin-up	Model-down / Remodelin-up
Tnfrsf8	Remodelin-reversed DE-IRG (IRG-overlap)	IRG	Additional 9 Remodelin-reversed DE-IRGs	-0.721339	0.0468164	0.999858	0.832818	0.0232771	0.99663	TRUE	TRUE	Model-down / Remodelin-up	Model-down / Remodelin-up
Gpr84	Remodelin-reversed DE-IRG (IRG-overlap)	IRG	Additional 9 Remodelin-reversed DE-IRGs	-0.55749	0.028121	0.999858	0.519361	0.0457591	0.99663	TRUE	TRUE	Model-down / Remodelin-up	Model-down / Remodelin-up
Card9	Remodelin-reversed DE-IRG (IRG-overlap)	IRG	Additional 9 Remodelin-reversed DE-IRGs	-0.554498	0.0471039	0.999858	0.622092	0.027506	0.99663	TRUE	TRUE	Model-down / Remodelin-up	Model-down / Remodelin-up
Ptx3	Remodelin-reversed DE-IRG (IRG-overlap)	IRG	Additional 9 Remodelin-reversed DE-IRGs	1.1474	0.0470728	0.999858	-1.29814	0.0303274	0.99663	TRUE	TRUE	Model-up / Remodelin-down	Model-up / Remodelin-down
Ncf4	Remodelin-reversed DE-IRG (IRG-overlap)	IRG	Additional 9 Remodelin-reversed DE-IRGs	1.84783	0.0361502	0.999858	-1.78475	0.0474089	0.99663	TRUE	TRUE	Model-up / Remodelin-down	Model-up / Remodelin-down

## Sheet: Notes
Supplementary Table S1
Full list of RNA-seq-derived Remodelin-reversed DEGs and Remodelin-reversed DE-IRGs
Description	This table contains 42 entries in total: 33 Remodelin-reversed DEGs requested by the reviewer plus 9 overlapping Remodelin-reversed inflammation-related genes (DE-IRGs) identified by intersection with GeneCards-derived mouse IRGs.
Category definitions	Remodelin-reversed DEG (non-IRG): RNA-seq-derived opposite-direction gene not annotated as one of the 9 DE-IRGs. Remodelin-reversed DE-IRG (IRG-overlap): one of the 9 genes overlapping with GeneCards-derived mouse IRGs.
IRG-overlap genes	Cxcl1, Ccl2, Ncf4, Ptx3, Pomc, Masp2, Tnfrsf8, Card9, Gpr84
Statistical columns	log2FC, nominal P values, and Benjamini–Hochberg adjusted P values are provided for both Model versus Control and Intervention versus Model comparisons.
Counts	Non-IRG Remodelin-reversed DEGs: 33; IRG-overlap DE-IRGs: 9; Total: 42
